# Supplementary material for: Response of Fibroblasts from Menkes’ and Wilson’s Copper Metabolism-Related Disorders to Ionizing Radiation: Influence of the Nucleo-Shuttling of the ATM Protein Kinase
Source: Biomolecules. 2023 Dec 5;13(12):1746. doi: 10.3390/biom13121746 (PMC10741441; doi:10.3390/biom13121746)
Supplement: Supplementary file 1 [file biomolecules-13-01746-s001.zip]

Archive with 3 entries (2 files):
- supplementary and WB REVISION - for publish/
- supplementary and WB REVISION - for publish/biomolecules-2699597-raw data.pdf
- supplementary and WB REVISION - for publish/biomolecules-2699597-supplementary.pdf
